# Supplementary material for: Whole-blood RNA biomarkers for predicting survival in non-human primates following thoracic radiation
Source: Sci Rep. 2024 Oct 3;14:22957. doi: 10.1038/s41598-024-72975-y (PMC11449919; doi:10.1038/s41598-024-72975-y)
Supplement: Supplementary file 3 — Supplementary Material 3 [file 41598_2024_72975_MOESM3_ESM.xlsx]

## Sheet: Sheet1
			Supplementary Table S1 number of animals receiving blood draws on each day broken down by dose and biological sex
			Blanks indicate no blood draw
				Day -2 (control 0 Gy)	Day 3	Day 6	Day 9	Day 15	Day 21	Day 30	Day 40	Day 60	Day 71	Day 77	Day 90	Day 94	Day 102	Day 120	Day 127	Day 129	Day 150	Day 160	Day 172	Day 180	Day 210	Day 240	Day 270
			9.8 Gy M	6	6	6	6	6	6	6	6	6			6			6	1		3	1		2	2	2	2
			9.8 Gy F	6	6	6	6	6	6	6	6	6			6		1	5			5		1	3	3	3	3
			10.7 Gy M	6	6	8	8	6	8	8	6	5	1		1
			10.7 Gy F	6	6	8	8	6	8	8	6	7		1	6	1		3		1	1			1	1	1	1

## Sheet: Sheet2
	List of animals by number and Day when blood draw was performed
		Male	Male	Male	Male	Male	Male	Count		Female	Female	Female	Female	Female	Female	Count		Male	Male	Male	Male	Male	Male	Male	Male	Count		Female	Female	Female	Female	Female	Female	Female	Female
		9.8	9.8	9.8	9.8	9.8	9.8			9.8	9.8	9.8	9.8	9.8	9.8			10.7	10.7	10.7	10.7	10.7	10.7	10.7	10.7			10.7	10.7	10.7	10.7	10.7	10.7	10.7	10.7
	Animal number	B1001	B1002	B1003	B1004	B1005	B1006			B1501	B1502	B1503	B1504	B1505	B1506			B2001	B2002	B2003	B2004	B2005	B2006	B2007	B2008			B2501	B2502	B2503	B2504	B2505	B2506	B2507	B2508	Count
		B1001_Ctl_S19	B1002_Ctl_S20	B1003_Ctl_S21	B1004_Ctl_S22	B1005_Ctl_S131	B1006_Ctl_S23	6		B1501_Ctl_S132	B1502_Ctl_S96	B1503_Ctl_S97	B1504_Ctl_S133	B1505_Ctl_S24	B1506_Ctl_S25	6		B2001_Ctl_S26	B2002_Ctl_S27	B2003_Ctl_S0	B2004_Ctl_S28	B2005_Ctl_S0		B2007_Ctl_S29		6		B2501_Ctl_S30	B2502_Ctl_S31	B2503_Ctl_S0	B2504_Ctl_S0	B2505_Ctl_S32			B2508_Ctl_S33	6
		B1001_D3_S98	B1002_D3_S34	B1003_D3_S99	B1004_D3_S35	B1005_D3_S36	B1006_D3_S100	6		B1501_D3_S101	B1502_D3_S37	B1503_D3_S102	B1504_D3_S103	B1505_D3_S138	B1506_D3_S104	6		B2001_D3_S38	B2002_D3_S105	B2003_D3_S0	B2004_D3_S39	B2005_D3_S0		B2007_D3_S40		6		B2501_D3_S41	B2502_D3_S42	B2503_D3_S0	B2504_D3_S0	B2505_D3_S106			B2508_D3_S107	6
		B1001_D6_S108	B1002_D6_S43	B1003_D6_S44	B1004_D6_S45	B1005_D6_S109	B1006_D6_S110	6		B1501_D6_S46	B1502_D6_S111	B1503_D6_S47	B1504_D6_S112	B1505_D6_S113	B1506_D6_S48	6		B2001_D6_S114	B2002_D6_S115	B2003_D6_S0	B2004_D6_S116	B2005_D6_S0	B2006_D6_S117	B2007_D6_S118	B2008_D6_S119	8		B2501_D6_S120	B2502_D6_S49	B2503_D6_S0	B2504_D6_S0	B2505_D6_S121	B2506_D6_S122	B2507_D6_S123	B2508_D6_S124	8
		B1001_D9_S50	B1002_D9_S51	B1003_D9_S52	B1004_D9_S53	B1005_D9_S54	B1006_D9_S55	6		B1501_D9_S56	B1502_D9_S57	B1503_D9_S58	B1504_D9_S59	B1505_D9_S60	B1506_D9_S61	6		B2001_D9_S62	B2002_D9_S63	B2003_D9_S0	B2004_D9_S64	B2005_D9_S0	B2006_D9_S65	B2007_D9_S66	B2008_D9_S67	8		B2501_D9_S68	B2502_D9_S69	B2503_D9_S0	B2504_D9_S0	B2505_D9_S70	B2506_D9_S71	B2507_D9_S72	B2508_D9_S73	8
		B1001_D15_S74	B1002_D15_S75	B1003_D15_S76	B1004_D15_S77	B1005_D15_S78	B1006_D15_S79	6		B1501_D15_S80	B1502_D15_S134	B1503_D15_S81	B1504_D15_S82	B1505_D15_S135	B1506_D15_S83	6		B2001_D15_S136	B2002_D15_S84	B2003_D15_S0	B2004_D15_S85	B2005_D15_S0		B2007_D15_S86		6		B2501_D15_S87	B2502_D15_S125	B2503_D15_S0	B2504_D15_S0	B2505_D15_S126			B2508_D15_S88	6
		B1001_D21_S89	B1002_D21_S90	B1003_D21_S127	B1004_D21_S91	B1005_D21_S137	B1006_D21_S128	6		B1501_D21_S129	B1502_D21_S92	B1503_D21_S93	B1504_D21_S130	B1505_D21_S94	B1506_D21_S95	6		B2001_D21_S193	B2002_D21_S0	B2003_D21_S0	B2004_D21_S194	B2005_D21_S0	B2006_D21_S0	B2007_D21_S195	B2008_D21_S196	8		B2501_D21_S210	B2502_D21_S0	B2503_D21_S0	B2504_D21_S0	B2505_D21_S197	B2506_D21_S198	B2507_D21_S199	B2508_D21_S0	8
		B1001_D30_S0	B1002_D30_S0	B1003_D30_S0	B1004_D30_S0	B1005_D30_S0	B1006_D30_S0	6		B1501_D30_S0	B1502_D30_S0	B1503_D30_S0	B1504_D30_S0	B1505_D30_S0	B1506_D30_S0	6		B2001_D30_S0	B2002_D30_S0	B2003_D30_S0	B2004_D30_S0	B2005_D30_S0	B2006_D30_S0	B2007_D30_S0	B2008_D30_S0	8		B2501_D30_S0	B2502_D30_S0	B2503_D30_S0	B2504_D30_S0	B2505_D30_S0	B2506_D30_S0	B2507_D30_S0	B2508_D30_S0	8
		B1001_D40_S213	B1002_D40_S214	B1003_D40_S215	B1004_D40_S0	B1005_D40_S0	B1006_D40_S0	6		B1501_D40_S0	B1502_D40_S219	B1503_D40_S220	B1504_D40_S221	B1505_D40_S0	B1506_D40_S0	6		B2001_D40_S223	B2002_D40_S0	B2003_D40_S0	B2004_D40_S225	B2005_D40_S0		B2007_D40_S202		6		B2501_D40_S226	B2502_D40_S227	B2503_D40_S0	B2504_D40_S0	B2505_D40_S0			B2508_D40_S0	6
		B1001_D60_S0	B1002_D60_S229	B1003_D60_S204	B1004_D60_S0	B1005_D60_S0	B1006_D60_S0	6		B1501_D60_S0	B1502_D60_S0	B1503_D60_S0	B1504_D60_S0	B1505_D60_S205	B1506_D60_S230	6		B2001_D60_S0	B2002_D60_S0	B2003_D60_S0	B2004_D60_S0		B2006_D60_S0			5		B2501_D60_S0	B2502_D60_S0		B2504_D60_S0	B2505_D60_S0	B2506_D60_S0	B2507_D60_S0	B2508_D60_S0	7
		B1001_D90_S0	B1002_D90_S231	B1003_D90_S206	B1004_D90_S0	B1005_D90_S0	B1006_D90_S0	6		B1501_D90_S0	B1502_D90_S0	B1503_D90_S0	B1504_D90_S0	B1505_D90_S207	B1506_D90_S232	6					B2004_D71_S0					1		B2501_D77_S0								1
		B1001_D120_S0	B1002_D120_S233	B1003_D120_S234	B1004_D120_S0	B1005_D120_S0	B1006_D120_S0	6					B1504_D102_S0			1		B2001_D90_S0								1			B2502_D90_S0		B2504_D90_S0		B2506_D90_S0	B2507_D90_S0		4
		B1001_D127_S0						1		B1501_D120_S0	B1502_D120_S0	B1503_D120_S0		B1505_D120_S235	B1506_D120_S236	5															B2504_D94_S0					1
			B1002_D150_S0	B1003_D150_S0	B1004_D150_S0			3		B1501_D150_S0	B1502_D150_S0	B1503_D150_S0		B1505_D150_S0	B1506_D150_S0	5													B2502_D120_S0				B2506_D120_S0	B2507_D120_S0		3
			B1002_D160_S0					1							B1506_D172_S0	1																	B2506_D129_S0			1
				B1003_D180_S0	B1004_D180_S0			2			B1502_D180_S0	B1503_D180_S0		B1505_D180_S0		3													B2502_D150_S0							1
				B1003_D210_S0	B1004_D210_S0			2			B1502_D210_S0	B1503_D210_S0		B1505_D210_S0		3													B2502_D180_S0							1
				B1003_D240_S237	B1004_D240_S0			2			B1502_D240_S0	B1503_D240_S0		B1505_D240_S238		3													B2502_D210_S0							1
				B1003_D270_S239	B1004_D270_S0			2			B1502_D270_S0	B1503_D270_S0		B1505_D270_S0		3													B2502_D240_S0							1
																													B2502_D270_S0							1
